# Supplementary material for: Maternal Th17 Profile after Zika Virus Infection Is Involved in Congenital Zika Syndrome Development in Children
Source: Viruses. 2023 Jun 4;15(6):1320. doi: 10.3390/v15061320 (PMC10301288; doi:10.3390/v15061320)
Supplement: Supplementary file 1 [file viruses-15-01320-s001.zip]

Archive with 1 entries (1 files):
- viruses-2348519-supplementary.pdf
